# Supplementary material for: Charge-Tunable Polyelectrolytes Enable High-Performance Layer-by-Layer Nanofiltration Membranes for Heavy Metal Ion Removal
Source: Membranes (Basel). 2026 Mar 31;16(4):130. doi: 10.3390/membranes16040130 (PMC13117816; doi:10.3390/membranes16040130)
Supplement: Supplementary file 1 [file membranes-16-00130-s001.zip]

Archive with 1 entries (1 files):
- membranes-4196916 Supplementary.pdf
